# Supplementary material for: Progesterone Receptor Modulates Extraembryonic Mesoderm and Cardiac Progenitor Specification during Mouse Gastrulation
Source: Int J Mol Sci. 2022 Sep 7;23(18):10307. doi: 10.3390/ijms231810307 (PMC9499561; doi:10.3390/ijms231810307)
Supplement: Supplementary file 1 [file ijms-23-10307-s001.zip]

Archive with 1 entries (1 files):
- ijms-1882061-supplementary.pdf
